# Supplementary material for: Connectome-based prediction of future episodic memory performance for individual amnestic mild cognitive impairment patients
Source: Brain Commun. 2025 Feb 17;7(1):fcaf033. doi: 10.1093/braincomms/fcaf033 (PMC11831076; doi:10.1093/braincomms/fcaf033)
Supplement: fcaf033_Supplementary_Data [file fcaf033_supplementary_data.zip]

Archive with 4 entries (4 files):
- Supplementary_File1.xlsx
- Supplementary_Material.pdf
- w_alpha_end.xlsx
- w_Brain.xlsx
