# Supplementary material for: Connectome-based prediction of future episodic memory performance for individual amnestic mild cognitive impairment patients
Source: Brain Commun. 2025 Feb 17;7(1):fcaf033. doi: 10.1093/braincomms/fcaf033 (PMC11831076; doi:10.1093/braincomms/fcaf033)
Supplement: fcaf033_Supplementary_Data [file fcaf033_supplementary_data.zip › Supplementary_File1.xlsx]

## Sheet: Supplementary_File 1
Number	Age(years)	Education(years)	AVLT-DR	MMSE	MDRS-2
1	62	10	3	27	131
2	57	9	5	27	141
3	65	9	4	29	133
4	60	13	5	27	148
5	75	17	2	28	135
6	60	11	4	29	136
7	74	17	0	27	127
8	71	8	0	26	130
9	66	8	2	27	134
10	75	18	1	24	135
11	77	17.5	3	30	135
12	73	13	4	24	115
13	60	12	4	29	135
14	73	16	4	28	131
15	68	12	1	27	134
16	78	11	4	26	133
17	67	12	3	29	137
18	57	6	5	27	133
19	54	13	5	30	140
20	73	13	3	26	140
21	75	18	3	28	140
22	74	12	4	26	137
23	56	13	5	29	134
24	65	7	3	27	138
25	60	9	4	30	139
26	69	9	3	27	134
27	74	9	3	24	136
28	58	8	5	28	134
29	65	9	3	27	138
30	81	16	0	26	137
31	61	9	3	27	134
32	73	15	2	24	134
33	75	10	2	28	132
34	79	8	1	30	124
35	66	11	0	24	126
36	60	8	0	25	121
37	57	8	2	25	134
38	70	15	4	29	136
39	63	19.5	4	29	140
40	80	16	3	24	126
41	73	14	3	26	135
42	61	8	4	28	140
43	75	17	2	29	131
44	74	12	2	26	132
45	67	12	1	29	138
46	73	14	0	20	121
47	63	11	4	28	135
48	68	13	4	29	128
49	76	10	1	27	132
50	62	11	2	28	138
