# Supplementary material for: Connectome-based prediction of future episodic memory performance for individual amnestic mild cognitive impairment patients
Source: Brain Commun. 2025 Feb 17;7(1):fcaf033. doi: 10.1093/braincomms/fcaf033 (PMC11831076; doi:10.1093/braincomms/fcaf033)
Supplement: fcaf033_Supplementary_Data [file fcaf033_supplementary_data.zip › w_Brain.xlsx]

## Sheet: Sheet1
-0.00425748	-0.0152834	-0.00700319	-0.0100311	-0.00310489	-0.00461663	-0.0134785	-0.0104805	-0.0145977	-0.0109855	-0.0143698	-0.0156283	-0.012266	-0.00891421	-0.0134823	-0.01163	-0.00980787	-0.00903309	-0.00566771	-0.0101205	-0.0111663	-0.00888131	-0.00624437	-0.00575896	-0.00579255	-0.00571249	-0.00640562	0.00223215	-0.0130475	-0.011026	-0.0196928	-0.0165681	-0.01319	-0.0131629	-0.0159577	-0.00981209	-0.0134115	-0.00871037	-0.0162471	-0.0175424	-0.0127849	-0.0109945	-0.0110565	-0.0129991	-0.0100894	-0.0180853	-0.0173415	-0.0156486	-0.0192508	-0.0211333
[truncated: 3,955 more columns]
